# Supplementary material for: OCT1 Is a Poor Prognostic Factor for Breast Cancer Patients and Promotes Cell Proliferation via Inducing NCAPH
Source: Int J Mol Sci. 2021 Oct 25;22(21):11505. doi: 10.3390/ijms222111505 (PMC8584020; doi:10.3390/ijms222111505)
Supplement: Supplementary file 1 [file ijms-22-11505-s001.zip]

Archive with 1 entries (1 files):
- ijms-1415532-supplementary.pdf
